# Supplementary material for: Caregiver Experiences, Healthcare Provider Perspectives and Child Outcomes with Virtual Care in a Neonatal Neurodevelopmental Follow-Up Clinic: A Mixed-Methods Study
Source: Children (Basel). 2024 Oct 22;11(11):1272. doi: 10.3390/children11111272 (PMC11592627; doi:10.3390/children11111272)
Supplement: Supplementary file 1 [file children-11-01272-s001.zip]

Archive with 1 entries (1 files):
- children-3202130-supplementary.pdf
